# Supplementary material for: Combined Transcriptome and Metabolome Analysis of the Quality Change Mechanism of the ‘Pingguoli’ Pear with a Large-Fruited Bud Mutation
Source: Plants (Basel). 2026 Apr 16;15(8):1225. doi: 10.3390/plants15081225 (PMC13119805; doi:10.3390/plants15081225)
Supplement: Supplementary file 1 [file plants-15-01225-s001.zip]

Archive with 1 entries (1 files):
- plants-4122644-supplementary.pdf
